# Supplementary material for: Lymph Node Dissection of Choice in Older Adult Patients with Gastric Cancer: A Systematic Review and Meta-Analysis
Source: J Clin Med. 2024 Dec 17;13(24):7678. doi: 10.3390/jcm13247678 (PMC11678213; doi:10.3390/jcm13247678)
Supplement: Supplementary file 1 [file jcm-13-07678-s001.zip]

Archive with 4 entries (4 files):
- S1. Quality assessment.pdf
- S2. Sensitivity analysis.pdf
- S3. Funnel plot.pdf
- S4. Subgroup analysis.pdf
